# Supplementary material for: Discrimination between Eggs from Stink Bugs Species in Europe Using MALDI-TOF MS
Source: Insects. 2021 Jun 28;12(7):587. doi: 10.3390/insects12070587 (PMC8303754; doi:10.3390/insects12070587)
Supplement: Supplementary file 1 [file insects-12-00587-s001.zip]

Archive with 1 entries (1 files):
- insects-1255073-supplementarym.pdf
